# Supplementary material for: Chronological Dynamics of Neuroinflammatory Responses in a High-Fat Diet Mouse Model
Source: Int J Mol Sci. 2024 Nov 29;25(23):12834. doi: 10.3390/ijms252312834 (PMC11640818; doi:10.3390/ijms252312834)
Supplement: Supplementary file 1 [file ijms-25-12834-s001.zip]

Archive with 1 entries (1 files):
- ijms-3314093-supplementary.pdf
